# Supplementary material for: A Bacterial Effector Hijacks NBR1 to Modulate Both Autophagy and Ubiquitination‐Mediated Degradation That Promotes Bacterial Infection
Source: Plant Biotechnol J. 2025 Dec 17;24(4):2492–509. doi: 10.1111/pbi.70509 (PMC13140610; doi:10.1111/pbi.70509)
Supplement: Supplementary file 2 — Table S1: Candidate proteins of Citrus sinensis interact with SDE4405 via Y2H assays. [file PBI-24-2492-s001.xlsx]

## Sheet: Sheet1
	Table S1. Candidate proteins of C. sinensis interact with SDE4405 via Y2H assays
	Gene ID in NCBI database	protein name in C. sinensis
	102627154	casein kinase 1-like protein HD16
	102621376	40S ribosomal protein S20-2
	102622663	protein NBR1 homolog
	102614572	nuclear pore complex protein NUP62
	102608219	histone acetyltransferase of the MYST family 1
	102614126	copper transport protein ATX1
	102626026	SNF1-related protein kinase catalytic subunit alpha KIN10
	102616226	superoxide dismutase [Mn], mitochondrial
	102620761	universal stress protein PHOS32
	102622802	thermospermine synthase ACAULIS5-like
