# Supplementary material for: A Bacterial Effector Hijacks NBR1 to Modulate Both Autophagy and Ubiquitination‐Mediated Degradation That Promotes Bacterial Infection
Source: Plant Biotechnol J. 2025 Dec 17;24(4):2492–509. doi: 10.1111/pbi.70509 (PMC13140610; doi:10.1111/pbi.70509)
Supplement: Supplementary file 3 — Table S2: List of primers used in this study. [file PBI-24-2492-s003.xlsx]

## Sheet: Sheet1
	Table S2. List of primers used in this study
	Primer Name	Forward (5'-3')	Reverse(5'-3')
	Primers for vectors used for plant transformation
	PLGNe-CsRHY1A	GGACAGGGTACCCGGGGATCCATGGCTGGTATGCTACCTGG	TCTCATTAAAGCAGGGAATTCTTAATCTGCTGATGAAGCTGC
	PLGNe-Flag-CsNBR1	GGACAGGGTACCCGGGGATCCATGGATTACAAGGATGACGAC	TCTCATTAAAGCAGGGAATTCCTAAGCTTTCTCCCCGGTAAG
	pNmGFP-CsRHY1A	TTCATTTGGAGAGGACAGGGTACCATGGCTGGTATGCTACCTGGA	GTAATCCGATCCTCCTCCGGATCCATCTGCTGATGAAGCTGC
	pNmGFP-CsNBR1	TTCATTTGGAGAGGACAGGGTACCATGGAGTCTACTATGGTTATC	GTAATCCGATCCTCCTCCGGATCCAGCTTTCTCCCCGGTAAGAA
	PNmGFP-RNAiF-CsRHY1A	GATGATATCCCATGGGGCGCGCCTCCTCAGATAGCAATAGCAG	AAGAAATTCTTACACATTTAAATGATTTGCATTCTGCAACAGG
	PNmGFP-RNAiR-CsRHY1A	TGGATCCTAGGTGAGTCTAGAGATTTGCATTCTGCAACAGGG	TTCCTGCAGGTCGACTCTAGATCCTCAGATAGCAATAGCAGGCA
	PNmGFP-RNAiF-CsNBR1	GATGATATCCCATGGGGCGCGCCACCGGTTTACCAACATCATC	AAGAAATTCTTACACATTTAAATCTCCCCGGTAAGAAGATCCATCA
	PNmGFP-RNAiR-CsNBR1	TGGATCCTAGGTGAGTCTAGACTCCCCGGTAAGAAGATCCATC	TTCCTGCAGGTCGACTCTAGAACCGGTTTACCAACATCATCTGA
	Primers for co-IP and degradation assay
	Flag-SDE4405	GGCGGAGGTTCTGTCGACATGTGTGACATTGTCATTGGTAG	CGATCGGGGAAATTCGAGCTCCTAATTTGATGGGGGCACAGTGA
	Flag-SDE4405/SDE4405K87/92R-BFP	TGGAGAGAACACGGGGGACTCTAGAATGGATTACAAGGATGACGA	TCACCATAGAACCTCCGCCGTCGACATTTGATGGGGGCACAGTGA
	SDE4405-GFP	TGGAGAGAACACGGGGGACTCTAGAATGTGTGACATTGTCATTG	TCCTCGCCCTTGCTCACCATGTCGACATTTGATGGGGGCACA
	Myc-SDE4405/SDE4405K87R/SDE4405K92R/SDE4405K87/92R	GAGGAAGACTTGAACGGTGAATTCATGTGTGACATTGTCATTGG	ATCTCATTAAAGCAGGACTCTAGACTAATTTGATGGGGGCACAG
	HA/Flag-CsNBR1	GGCGGAGGTTCTGTCGACATGGAGTCTACTATGGTTATC	CGATCGGGGAAATTCGAGCTCCTAAGCTTTCTCCCCGGTAAGA
	CsNBR1-GFP	TGGAGAGAACACGGGGGACTCTAGAATGGAGTCTACTATGGTTATC	TCCTCGCCCTTGCTCACCATGTCGACAGCTTTCTCCCCGGTAAGA
	HA-CsNBR1UBA	GGCGGAGGTTCTGTCGACATGTCTAATGGTGCTGAAAT	CGATCGGGGAAATTCGAGCTCCTAAGCTTTCTCCCCGGTAA
	HA-CsRHY1A/HA-CsRHY1AH173/176Y	CATTTGGAGAGGACACGCTCGAGATGGCTGGTATGCTACCTGG	GGGACGTCGTATGGGTAATCGATATCTGCTGATGAAGCTGCAG
	Flag-CsRHY1A	TTTGGAGAGGACACGCTCGAGATGGATTACAAGGATGACGAC	TCATTAAAGCAGGACTCTAGATTAATCTGCTGATGAAGCTGCAG
	Flag-CsUb	GGCGGAGGTTCTGTCGACATGCAGATCTTCGTGAAAACCC	CGATCGGGGAAATTCGAGCTCTCAACCACCACGAAGCCTCAG
	Flag-SDE1-BFP	TGGAGAGAACACGGGGGACTCTAGAATGGGCAGTAGTTTTGGTTG	TCACCATAGAACCTCCGCCGTCGACAGACTGCTCCAACATTTTTC
	Primers for yeast two hybrid assay
	AD-CsRHY1A	GCCATGGAGGCCAGTGAATTCATGGCTGGTATGCTACCTGG	CAGCTCGAGCTCGATGGATCCTTAATCTGCTGATGAAGCTGC
	AD-SDE4405/SDE4405K87R/SDE4405K92R/SDE4405K87/K92R	GCCATGGAGGCCAGTGAATTCATGTGTGACATTGTCATTGGT	CAGCTCGAGCTCGATGGATCCCTAATTTGATGGGGGCACAG
	AD-CsATG8c	GCCATGGAGGCCAGTGAATTCATGGCCAAGAGCTCCTTCAAG	CAGCTCGAGCTCGATGGATCCTTAGAAAGATGCCCCGAATG
	BD-SDE4405/SDE4405K87/K92R	CATGGAGGCCGAATTCATGTGTGACATTGTCATTGG	GCAGGTCGACGGATCCCTAATTTGATGGGGGCACAG
	BD-CsNBR1	CATGGAGGCCGAATTCATGGAGTCTACTATGGTTATC	GCAGGTCGACGGATCCCTAAGCTTTCTCCCCGGTAAGA
	BD-CsNBR1△UBA	CATGGAGGCCGAATTCATGGTTATCAAGGTTAAGTATGG	GCAGGTCGACGGATCCCTAATCGACCTGTATAAGAACCC
	BD-CsNBR1UBA	CATGGAGGCCGAATTCATGTCTAATGGTGCTGAAAT	GCAGGTCGACGGATCCCTAAGCTTTCTCCCCGGTAA
	Primers for yeast three hybrid assay
	pBridge-BD-SDE4405	TTGACTGTATCGCCGGAATTCATGTGTGACATTGTCATTGGTAGAAC	TGGCTGCAGGTCGACGGATCCCTAATTTGATGGGGGCACAGTG
	pBridge-CsNBR1	AAGAAGAGAAAGGTGGCGGCCGCAATGGAGTCTACTATGGTTATCAAGGTTAA	GGGAGATCAGCCCGAAGATCTCTAAGCTTTCTCCCCGGTAAGA
	pBridge-BD-CsNBR1	TTGACTGTATCGCCGGAATTCTTGACTGTATCGCCGGAATTC	TGGCTGCAGGTCGACGGATCCCTAAGCTTTCTCCCCGGTAAGA
	pBridge-SDE4405	AAGAAGAGAAAGGTGGCGGCCGCAATGTGTGACATTGTCATTGGTAGAAC	GGGAGATCAGCCCGAAGATCTCTAATTTGATGGGGGCACAGTG
	Primers for BiFC and LCI assays
	cYFP-SDE4405/SDE4405K87/92R	GAGCTGTACAAGTCCGGAGTCGACATGTGTGACATTGTCATTGG	GAATTCGAGCTCGCCTGGGGATCC CTAATTTGATGGGGGCACAG
	cYFP-SDE1	GAGCTGTACAAGTCCGGAGTCGAC ATGGGCAGTAGTTTTGGTTGTT	GAATTCGAGCTCGCCTGGGGATCCTCAAGACTGCTCCAACATTT
	cYFP-CsATG8c	GAGCTGTACAAGTCCGGAGTCGAC ATGGCCAAGAGCTCCTTCAAG	GAATTCGAGCTCGCCTGGGGATCC TTAGAAAGATGCCCCGAATG
	nYFP-CsNBR1	AACATCGAGGACTCCGGAGTCGACATGGAGTCTACTATGGTTATC	GAATTCGAGCTCGCCTGGGGATCCCTAAGCTTTCTCCCCGGTAAGA
	nYFP-CsNBR1△UBA	AACATCGAGGACTCCGGAGTCGACATGGTTATCAAGGTTAAGTATGG	GAATTCGAGCTCGCCTGGGGATCCCTAATCGACCTGTATAAGAACCC
	nYFP-CsNBR1UBA	AACATCGAGGACTCCGGAGTCGACATGGTTGAGCAGACCCTCCT	GAATTCGAGCTCGCCTGGGGATCCCTAAAGAAGATCCATCACCA
	nYFP-CsRHY1A	AACATCGAGGACTCCGGAGTCGACATGGCTGGTATGCTACCTGG	GAATTCGAGCTCGCCTGGGGATCCTTAATCTGCTGATGAAGCTGC
	CsATG8c-cLuc	ACGGGGGACGAGCTCGGTACCATGGCCAAGAGCTCCTTCAAG	CGCGTACGAGATCTGGTCGAC GAAAGATGCCCCGAATGTGT
	CsNBR1-cLuc	ACGGGGGACGAGCTCGGTACCATGGAGTCTACTATGGTTATC	CGCGTACGAGATCTGGTCGACAGCTTTCTCCCCGGTAAGAAGA
	SDE4405/SDE4405K87/92R-nLuc	ACGGGGGACGAGCTCGGTACCATGTGTGACATTGTCATTGG	AACATCGTATGGGTAGTCGAC ATTTGATGGGGGCACAGTGA
	CsATG8c-nLuc	ACGGGGGACGAGCTCGGTACCATGGCCAAGAGCTCCTTCAAG	AACATCGTATGGGTAGTCGAC GAAAGATGCCCCGAATGTGT
	SDE1-nLuc	ACGGGGGACGAGCTCGGTACCATGGGCAGTAGTTTTGGTTGTT	AACATCGTATGGGTAGTCGAC AGACTGCTCCAACATTTTTC
	Primers for Pull-down and cell-free degradation assays
	pGEX6p-1-CsNBR1	TTCCAGGGGCCCCTGGGATCCATGGAGTCTACTATGGTTATC	GATGCGGCCGCTCGAGTCGACCTAAGCTTTCTCCCCGGTAAGA
	pGEX6P-1-CsRHY1A	TTCCAGGGGCCCCTGGGATCCATGGCTGGTATGCTACCTGGA	GATGCGGCCGCTCGAGTCGACTTAATCTGCTGATGAAGCTG
	pGEX6P-1-SDE4405/SDE4405K87/92R	TTCCAGGGGCCCCTGGGATCCATGTGTGACATTGTCATTGG	GATGCGGCCGCTCGAGTCGACCTAATTTGATGGGGGCACAGT
	pET28a-SUMO-CsNBR1	GAGAACAGATTGGTGGATCCATGGAGTCTACTATGGTTATC	TGGTGGTGGTGGTGCTCGAGAGCTTTCTCCCCGGTAAGAAGA
	pET28a-SUMO-CsRHY1A	GAGAACAGATTGGTGGATCCATGGCTGGTATGCTACCTGG	TGGTGGTGGTGGTGCTCGAGATCTGCTGATGAAGCTGCAGGG
	pET28a-SUMO-SDE1	GAGAACAGATTGGTGGATCCATGGGCAGTAGTTTTGGTTG	TGGTGGTGGTGGTGCTCGAGAGACTGCTCCAACATTTTTC
	pET28a-SUMO-SDE4405	GAGAACAGATTGGTGGATCCATGTGTGACATTGTCATTGG	TGGTGGTGGTGGTGCTCGAGATTTGATGGGGGCACAGTGA
	pMAL-MBP-CsNBR1	CGCGCAGACTAATTCGAGCTCGATGGAGTCTACTATGGTTATC	ACCTGCAGGGAATTCGGATCCCTAAGCTTTCTCCCCGGTAA
	pMAL-MBP-SDE4405	CGCGCAGACTAATTCGAGCTCGATGTGTGACATTGTCATTGG	ACCTGCAGGGAATTCGGATCCCTAATTTGATGGGGGCACAG
	Primers for qRT-PCR
	qPCR-CsNBR1	AGTGTGAAGGAGCCAGCAAA	GAAGTAGCCTCTGAACGGGG
	qPCR-CsRHY1A	GCTGGTATGCTACCTGGAGT	ACTCGTGGCTGCTTGTGTAT
	qPCR-SDE4405	GGCGAACGCTTTTTGGGATT	ATTTGATGGGGGCACAGTGA
	qPCR-SDE1	AACAGCTCTAGGGGTTCTGC	GGCGAAGCATGTGTTGAAGA
	qPCR-CsActin	CATCCCTCAGCACCTTCC	CCAACCTTAGCACTTCTCC
	qPCR-NbNBR1	GTTGGTTGATTCAGTGGCT	ATTCCCTCTAACACCCTGG
	qPCR-NbActin	TGGTGTCCTCAAGCCTGGTATGGTTG	ACGCTTGAGATCCTTAACCGCAACATTCTT
	qPCR-Las16S	TGAGTGCTAGCTGTTGGGTG	CTGCGCGTTGCATCGAATTA
	qPCR-Cs18S	AATTGTTGGTCTTCAACGAGGAA	AAAGGGCAGGGACGTAGTCAA
